# Supplementary material for: Epigenetic Regulation of Peroxisome Proliferator-Activated Receptor Gamma Mediates High-Fat Diet-Induced Non-Alcoholic Fatty Liver Disease
Source: Cells. 2021 May 31;10(6):1355. doi: 10.3390/cells10061355 (PMC8229510; doi:10.3390/cells10061355)
Supplement: Supplementary file 1 [file cells-10-01355-s001.zip]

Archive with 1 entries (1 files):
- cells-1216945-supplementary.pdf
